# Supplementary material for: Vision-language models for human motion understanding: Lessons from stroke rehabilitation
Source: PLOS Digit Health. 2026 Jul 6;5(7):e0001506. doi: 10.1371/journal.pdig.0001506 (PMC13336467; doi:10.1371/journal.pdig.0001506)
Supplement: S1 Data — CSV file containing the Rule-based Question-Answering (QA) prompts used for impairment quantification. Each column is described in Table E of S1 Appendix. (CSV) [file pdig.0001506.s002.csv]

qid	fm_video	question_type	sampling	binary_no_score	binary_yes_score	question	question_raw
3	3_A_S	rate	uniform			{ "question": "How well does the patient raise their shoulder (shoulder elevation)?", "response_instructions": "After noting your observations, end your reply with a single line exactly: FINAL_SCORE: <0|1|2>.", "instructions": "Task cue: 'Starting with your arm in your lap, bring your hand to your ear like you're answering the telephone. Get your elbow up to shoulder height, get your shoulder bac…
4	4_A_S	rate	uniform			{ "question": "How well does the patient retract their shoulder?", "response_instructions": "After noting your observations, end your reply with a single line exactly: FINAL_SCORE: <0|1|2>.", "instructions": "Task cue: 'Starting with your arm in your lap, bring your hand to your ear like you're answering the telephone. Get your elbow up to shoulder height, get your shoulder back, and flip your ha…
5	5_A_S	rate	uniform			{ "question": "How well does the patient abduct their shoulder (arm out to side >= 90 degrees)?", "response_instructions": "After noting your observations, end your reply with a single line exactly: FINAL_SCORE: <0|1|2>.", "instructions": "Task cue: 'Starting with your arm in your lap, bring your hand to your ear like you're answering the telephone. Get your elbow up to shoulder height, get your …
6	6_A_S	rate	uniform			{ "question": "How well does the patient perform external rotation (elbow crease fully visible)?", "response_instructions": "After noting your observations, end your reply with a single line exactly: FINAL_SCORE: <0|1|2>.", "instructions": "Task cue: 'Starting with your arm in your lap, bring your hand to your ear like you're answering the telephone. Get your elbow up to shoulder height, get your…
7	7_A_S	rate	uniform			{ "question": "How well does the patient perform elbow flexion?", "response_instructions": "After noting your observations, end your reply with a single line exactly: FINAL_SCORE: <0|1|2>.", "instructions": "Task cue: 'Starting with your arm in your lap, bring your hand to your ear like you're answering the telephone. Get your elbow up to shoulder height, get your shoulder back, and flip your han…
8	8_A_S	rate	uniform			{ "question": "How well does the patient perform forearm supination?", "response_instructions": "After noting your observations, end your reply with a single line exactly: FINAL_SCORE: <0|1|2>.", "instructions": "Task cue: 'Starting with your arm in your lap, bring your hand to your ear like you're answering the telephone. Get your elbow up to shoulder height, get your shoulder back, and flip you…
9	9_A_F	rate	uniform			{ "question": "How well does the patient perform shoulder adduction & internal rotation?", "response_instructions": "After noting your observations, end your reply with a single line exactly: FINAL_SCORE: <0|1|2>.", "instructions": "Task cue: 'Start from a position where your hand is next to your ear like you're answering the telephone. Fully straighten your elbow and reach across to touch your o…
10	10_A_F	rate	uniform			{ "question": "At the end of the video, how well does the patient have their elbow extended?", "response_instructions": "After noting your observations, end your reply with a single line exactly: FINAL_SCORE: <0|1|2>.", "instructions": "Task cue: 'Start from a position where your hand is next to your ear like you're answering the telephone. Fully straighten your elbow and reach across to touch yo…
11	11_A_F	rate	uniform			{ "question": "At the end of the video, how well does the patient pronate their forearm (palm down)?", "response_instructions": "After noting your observations, end your reply with a single line exactly: FINAL_SCORE: <0|1|2>.", "instructions": "Task cue: 'Start from a position where your hand is next to your ear like you're answering the telephone. Fully straighten your elbow and reach across to …
12	12_A_S	rate	uniform			{ "question": "How well does the patient place the back of their hand behind their trunk toward the lower back?", "response_instructions": "After noting your observations, end your reply with a single line exactly: FINAL_SCORE: <0|1|2>.", "instructions": "Task cue: 'Bring the back of your hand behind you and touch your lower back, as if slipping it into your waistband at the back.' At the end of …
13	13_A_S	rate	uniform			{ "question": "How well does the patient flex their shoulder to 90 degrees?", "response_instructions": "After noting your observations, end your reply with a single line exactly: FINAL_SCORE: <0|1|2>.", "instructions": "Task cue: 'Start with your arm straight down at your side with your thumb pointing forward. Keep your elbow straight as you raise your arm up to shoulder height in front of you.' …
14	14_A_S	rate	uniform			{ "question": "How well does the patient perform forearm pronation-supination?", "response_instructions": "After noting your observations, end your reply with a single line exactly: FINAL_SCORE: <0|1|2>.", "task_cue": "Tuck your arm in at your side in the shape of an 'L.' Without moving the rest of your arm, turn your palm up and down as far as you can go." "instructions": "First, comment on poss…
15	15_A_F	rate	uniform			{ "question": "How well does the patient abduct their shoulder to 90 degrees?", "response_instructions": "After noting your observations, end your reply with a single line exactly: FINAL_SCORE: <0|1|2>.", "task_cue": "Hold you arm straight out at your side and point your thumb forward. Keep your elbow straight as you raise your arm to the side up to shoulder height. Keep your palm facing down.", …
16	16_A_S	rate	uniform			{ "question": "How well does the patient flex their shoulder from 90 degrees to 180 degrees?", "response_instructions": "After noting your observations, end your reply with a single line exactly: FINAL_SCORE: <0|1|2>.", "task_cue": "Hold your arm straight out in front of your body with your thumb pointing up to the ceiling. Keep your elbow straight as you raise your arm up as far as you can.", "i…
17	17_A_S	rate	uniform			{ "question": "How well does the patient perform forearm pronation supination?", "response_instructions": "After noting your observations, end your reply with a single line exactly: FINAL_SCORE: <0|1|2>.", "task_cue": "Hold your arm straight in front but pointing down to the wall. Keeping your elbow straight, turn your palm up and down as far as you can.", "instructions": "Limit shoulder rotation…
19	19_A_S	rate	uniform			{ "question": "How well does the patient maintain wrist stability at 90 degrees elbow flexion?", "response_instructions": "After noting your observations, end your reply with a single line exactly: FINAL_SCORE: <0|1|2>.", "task_cue": "Tuck your arm in at your side in the shape of an 'L with your palm facing down. Without moving the rest of your arm, hold your wrist up. If you can hold your wrist …
20	20_A_S	rate	uniform			{ "question": "How good is the patient's wrist range of motion at 90 degrees elbow flexion?", "response_instructions": "After noting your observations, end your reply with a single line exactly: FINAL_SCORE: <0|1|2>.", "task_cue": "Tuck your arm in at your side in the shape of an L with your palm facing down. Without moving the rest of your arm, move your wrist all the way up and down.", "instruc…
21	21_A_S	rate	uniform			{ "question": "How well does the patient maintain wrist stability with the elbow straight at 0 degrees?", "response_instructions": "After noting your observations, end your reply with a single line exactly: FINAL_SCORE: <0|1|2>.", "task_cue": "Hold your arm straight in front but pointing down to the bottom of the wall. Keeping your elbow straight, hold your wrist up. If you can hold your wrist up…
22	22_A_S	rate	uniform			{ "question": "How good is the patient's wrist range of motion with the elbow straight at 0 degrees?", "response_instructions": "After noting your observations, end your reply with a single line exactly: FINAL_SCORE: <0|1|2>.", "task_cue": "Hold your arm straight in front but pointing down to the bottom of the wall. Keeping your elbow straight, move your wrist all the way up and down.", "instruct…
23	23_A_S	rate	uniform			{ "question": "How good is the patient's wrist circumduction with the elbow straight at 0 degrees?", "response_instructions": "After noting your observations, end your reply with a single line exactly: FINAL_SCORE: <0|1|2>.", "task_cue": "Hold your arm straight in front but pointing down to the bottom of the wall. Keeping your elbow straight, rotate your wrist to draw a quarter-sized circle in sp…
24	24_A_F	rate	uniform			{ "question": "Rate the patient's finger mass flexion.", "response_instructions": "After noting your observations, end your reply with a single line exactly: FINAL_SCORE: <0|1|2>.", "task_cue": "Make a tight fist and then open it with your fingers stretched as much as you can.", "instructions": "Comment on the patient's active finger movement and whether the patient can actively squeeze their fin…
25	25_A_F	rate	uniform			{ "question": "Rate the patient's finger mass extension.", "response_instructions": "After noting your observations, end your reply with a single line exactly: FINAL_SCORE: <0|1|2>.", "task_cue": "Make a tight fist and then open it with your fingers stretched as much as you can.", "instructions": "Comment on the patient's active finger movement and whether the patient can actively extend their fi…
26	26_A_F	rate	uniform			{ "question": "Rate the patient's ability to perform Hook Grasp.", "response_instructions": "After noting your observations, end your reply with a single line exactly: FINAL_SCORE: <0|1|2>.", "task_cue": "Make your hand look like a hook or claw; don't let me pull your fingers straight.", "instructions": "Support at arm/forearm is permitted during the task. The patient should flex the distal part …
27	27_A_F	rate	uniform			{ "question": "Rate the patient's ability to perform Thumb Adduction.", "response_instructions": "After noting your observations, end your reply with a single line exactly: FINAL_SCORE: <0|1|2>.", "task_cue": "Hold this paper between your thumb and index finger, keeping them both straight. Don't let me pull it away.", "instructions": "Support at arm/forearm is permitted during the task. Starting …
28	28_A_F	rate	uniform			{ "question": "Rate the patient's ability to perform Pincer Grasp.", "response_instructions": "After noting your observations, end your reply with a single line exactly: FINAL_SCORE: <0|1|2>.", "task_cue": "Take the pencil from me with the pads of your thumb and index finger. Don’t let me pull it away.", "instructions": "Support at arm/forearm is permitted during the task. Starting position: thum…
29	29_A_F	rate	uniform			{ "question": "Rate the patient's ability to perform Cylindrical Grasp.", "response_instructions": "After noting your observations, end your reply with a single line exactly: FINAL_SCORE: <0|1|2>.", "task_cue": "Make an OK sign and take the jar from me with only your thumb and index finger wrapped around it. Don’t let me pull it away.", "instructions": "Support at arm/forearm is permitted during …
30	30_A_F	rate	uniform			{ "question": "Rate the patient's ability to perform Spherical Grasp.", "response_instructions": "After noting your observations, end your reply with a single line exactly: FINAL_SCORE: <0|1|2>.", "task_cue": "Grasp the tennis ball with the tips of all five fingers from my hand. Don't let me pull it out of your grasp.", "instructions": "Support at arm/forearm is permitted during the task. Startin…
95	31_A_F	rate	dense			{ "question": "Assess the patient's tremor (oscillations during movement).", "response_instructions": "After noting your observations, end your reply with a single line exactly: FINAL_SCORE: <0|1|2>.", "instructions": "Observe the presence and impact of tremor during the patient's movement. Focus on whether the oscillations alter the trajectory or not. If no movement is possible, score as 2.", "s…
96	32_A_F	rate	dense			{ "question": "Assess the patient's dysmetria (error in endpoint, misses the endpoint).", "response_instructions": "After noting your observations, end your reply with a single line exactly: FINAL_SCORE: <0|1|2>.", "instructions": "Observe the accuracy of the patient's endpoint control during movement. Focus on whether the dysmetria is pronounced and random, slight and systematic, or absent. If n…
97	33_A_F	count	dense			{ "question": "How many times did the patient touch their knee?", "response_instructions": "After noting your observations, end your reply with a single line exactly: FINAL_SCORE: <number>.", "instructions": "Count each distinct time the patient's hand makes contact with their knee during the task. Do not include near-misses or partial motions unless there is clear contact.", }
98	33_A_F	count	dense			{ "question": "How many times did the patient touch their nose?", "response_instructions": "After noting your observations, end your reply with a single line exactly: FINAL_SCORE: <number>.", "instructions": "Count each distinct time the patient's hand makes contact with their nose during the task. Do not include near-misses or partial motions unless there is clear contact.", }
99	33_H_F	count	dense			{ "question": "How many times did the patient touch their knee?", "response_instructions": "After noting your observations, end your reply with a single line exactly: FINAL_SCORE: <number>.", "instructions": "Count each distinct time the patient's hand makes contact with their knee during the task. Do not include near-misses or partial motions unless there is clear contact.", }
100	33_H_F	count	dense			{ "question": "How many times did the patient touch their nose?", "response_instructions": "After noting your observations, end your reply with a single line exactly: FINAL_SCORE: <number>.", "instructions": "Count each distinct time the patient's hand makes contact with their nose during the task. Do not include near-misses or partial motions unless there is clear contact.", }
