# Supplementary material for: Vision-language models for human motion understanding: Lessons from stroke rehabilitation
Source: PLOS Digit Health. 2026 Jul 6;5(7):e0001506. doi: 10.1371/journal.pdig.0001506 (PMC13336467; doi:10.1371/journal.pdig.0001506)
Supplement: S2 Data — CSV file containing the Chain-of-Thought (CoT) prompts used for impairment quantification, following the same column format as S1 Data. (CSV) [file pdig.0001506.s003.csv]

qid	fm_video	question_type	sampling	binary_no_score	binary_yes_score	question
0	3_A_F	rate	uniform			Assess the patient's maximal shoulder elevation at the ending position. Rate as follows: 0 (no elevation), 1 (partial elevation), or 2 (full elevation). Answer directly.
1	4_A_S	rate	uniform			Assess the patient's maximal shoulder retraction at the ending position. Rate as follows: 0 (no shoulder retraction observed), 1 (partial shoulder retraction achieved), or 2 (full shoulder retraction to behind the torso). Answer directly.
2	5_A_F	rate	uniform			Assess the patient’s shoulder abduction at the ending position. Rate as follows: 0 (no abduction observed), 1 (arm raised but below shoulder level), or 2 (arm abducted to shoulder height or higher, reaching >= 90 degrees). Answer directly.
3	6_A_F	rate	uniform			Assess the patient's maximal shoulder external rotation at the ending position, focusing on the visibility of the elbow crease. Rate as follows: 0 (no external rotation), 1 (partial external rotation), or 2 (full external rotation with elbow crease fully visible). Answer directly.
4	7_A_F	rate	uniform			Assess the patient's maximal elbow flexion, focusing on the ending position. Rate as follows: 0 (no flexion), 1 (partial flexion), or 2 (full flexion with forearm closely approaching upper arm). Answer directly.
5	8_A_F	rate	uniform			Assess the patient's maximal forearm supination, focusing on the visibility of the back of the hand at the ending position. Rate as follows: 0 (no supination), 1 (partial supination; <1/2 back of hand visible), or 2 (full supination with >= 1/2 back of hand visible). Answer directly.
6	9_A_F	rate	uniform			Assess the patient's maximal shoulder adduction and internal rotation, focusing on whether the arm crosses the midline to the opposite knee. Rate as follows: 0 (no adduction/internal rotation), 1 (partial crossing or effort), or 2 (full crossing to the opposite knee). Answer directly.
7	10_A_F	rate	uniform			Assess the patient's maximal elbow extension, focusing on the degree of straightening. Rate as follows: 0 (no extension), 1 (partial extension), or 2 (full extension to 0 degrees). Answer directly.
8	11_A_F	rate	uniform			Assess the patient's maximal forearm pronation, focusing on palm orientation. Rate as follows: 0 (no pronation), 1 (partial pronation; palm not fully down), or 2 (full pronation with palm facing downward). Answer directly.
9	12_A_S	rate	uniform			Assess the patient's maximal hand-to-lumbar spine movement, focusing on how far the back of the hand reaches. Rate as follows: 0 (no finger passed ASIS or Anterior Superior Iliac Spine), 1 (≥1 finger passed ASIS but cannot touch lumbar spine), or 2 (back of hand reaches lumbar spine). Answer directly.
10	13_A_S	binary	uniform	0		Is the arm down at the side at onset? Answer 'Yes' or 'No' directly.
11	13_A_S	binary	uniform	0		Is the elbow fully extended (straight) at onset? Answer 'Yes' or 'No' directly.
12	13_A_S	binary	uniform	0		Is the forearm in a neutral position (thumb pointing forward) at onset? Answer 'Yes' or 'No' directly.
13	13_A_S	binary	uniform		1	After beginning to move, does the patient flex their elbow? Answer 'Yes' or 'No' directly.
14	13_A_S	binary	uniform		1	After beginning to move, does the patient abduct their shoulder? Answer 'Yes' or 'No' directly.
15	13_A_S	binary	uniform		1	After beginning to move, does the patient pronate their forearm? Answer 'Yes' or 'No' directly.
16	13_A_S	rate	uniform			Assess the patient's maximal shoulder flexion (0 degrees -> 90 degrees). Rate as follows: 1 (partial elevation) or 2 (full elevation). Answer directly.
17	14_A_S	binary	uniform	0		Is the shoulder neutral at onset? Answer 'Yes' or 'No' directly.
18	14_A_S	binary	uniform	0		Is the elbow flexed to 90 degrees and tucked in at the side at onset? Answer 'Yes' or 'No' directly.
19	14_A_S	binary	uniform		1	After beginning to move, does the patient flex their elbow? Answer 'Yes' or 'No' directly.
20	14_A_S	binary	uniform		1	After beginning to move, does the patient abduct their shoulder? Answer 'Yes' or 'No' directly.
21	14_A_S	rate	uniform			Assess the patient's maximal forearm pronation-supination. Rate as follows: 1 (partial movement) or 2 (full range of motion with their wrist). Answer directly.
22	15_A_F	binary	uniform	0		Is the shoulder neutral at onset? Answer 'Yes' or 'No' directly.
23	15_A_F	binary	uniform	0		Is the elbow fully extended (0 degrees) at onset? Answer 'Yes' or 'No' directly.
24	15_A_F	binary	uniform	0		Is the forearm pronated (palm facing down) at onset? Answer 'Yes' or 'No' directly.
25	15_A_F	binary	uniform		1	After beginning to move, does the patient flex their elbow? Answer 'Yes' or 'No' directly.
26	15_A_F	binary	uniform	1		After beginning to move, does the patient continue to keep their forearm pronated (palm facing down)? Answer 'Yes' or 'No' directly.
27	15_A_F	rate	uniform			Assess the patient's maximal shoulder abduction. Rate as follows: 1 (performed partially) or 2 (shoulder abducted to 90 degrees). Answer directly.
28	16_A_S	binary	uniform	0		Is the shoulder flexed at 90 degrees at onset? Answer 'Yes' or 'No' directly.
29	16_A_S	binary	uniform	0		Is the elbow fully extended (0 degrees) at onset? Answer 'Yes' or 'No' directly.
30	16_A_S	binary	uniform	0		Is the forearm in a neutral position (thumb pointing up) at onset? Answer 'Yes' or 'No' directly.
31	16_A_S	binary	uniform		1	After beginning to move, does the patient abduct their shoulders? Answer 'Yes' or 'No' directly.
32	16_A_S	binary	uniform		1	After beginning to move, does the patient flex their elbow? Answer 'Yes' or 'No' directly.
33	16_A_S	rate	uniform			Assess the patient's maximal shoulder flexion. Rate 1 (performed partially) or 2 (shoulder fully raised to 180 degrees). Answer directly.
34	17_A_S	binary	uniform	0		Is the shoulder flexed between 30-90 degrees at onset? Answer 'Yes' or 'No' directly.
35	17_A_S	binary	uniform	0		Is the elbow fully extended (0 degrees) at onset? Answer 'Yes' or 'No' directly.
36	17_A_S	binary	uniform		1	After beginning to move, does the patient abduct their shoulders? Answer 'Yes' or 'No' directly.
37	17_A_S	binary	uniform		1	After beginning to move, does the patient flex their elbow? Answer 'Yes' or 'No' directly.
38	17_A_F	rate	uniform			Assess the patient's maximal forearm pronation-supination. Rate 1 (performed partially) or 2 (full pronation-supination with steady control). Answer directly.
39	19_A_F	binary	uniform	0		Is the shoulder neutral at onset? Answer 'Yes' or 'No' directly.
40	19_A_F	binary	uniform	0		Is the elbow flexed to 90 degrees at onset? Answer 'Yes' or 'No' directly.
41	19_A_F	binary	uniform	0		Is the forearm pronated at onset? Answer 'Yes' or 'No' directly.
42	19_A_F	binary	uniform	0		Is the wrist extended to >=15 degrees at onset? Answer 'Yes' or 'No' directly.
43	19_A_F	binary	uniform	1		After resistance is applied, does the patient keep their shoulder neutral? Answer 'Yes' or 'No' directly.
44	19_A_F	binary	uniform	1		After resistance is applied, does the patient keep their elbow flexed to 90 degrees? Answer 'Yes' or 'No' directly.
45	19_A_F	binary	uniform	1		After resistance is applied, does the patient keep their forearm pronated? Answer 'Yes' or 'No' directly.
46	19_A_F	binary	uniform	1		After resistance is applied, does the patient keep their wrist extended to >=15 degrees? Answer 'Yes' or 'No' directly.
47	19_A_F	rate	uniform			Rate the patient's wrist stability. Rate 1 (no resistance or deviation after resistance) or 2 (maintains position with resistance). Answer directly.
48	20_A_F	binary	uniform	0		Is the shoulder neutral at onset? Answer 'Yes' or 'No' directly.
49	20_A_F	binary	uniform	0		Is the elbow flexed to 90 degrees at onset? Answer 'Yes' or 'No' directly.
50	20_A_F	binary	uniform	0		Is the forearm pronated at onset? Answer 'Yes' or 'No' directly.
51	20_A_F	binary	uniform	0		Is the patient able to move their wrist? Answer 'Yes' or 'No' directly.
52	20_A_F	binary	uniform	1		After beginning to move, does the patient keep their shoulder neutral? Answer 'Yes' or 'No' directly.
53	20_A_F	binary	uniform	1		After beginning to move, does the patient keep their elbow flexed to 90 degrees? Answer 'Yes' or 'No' directly.
54	20_A_F	binary	uniform	1		After beginning to move, does the patient keep their forearm pronated? Answer 'Yes' or 'No' directly.
55	20_A_F	rate	uniform			Rate the patient's wrist range of motion. Rate 1 (partial range) or 2 (full range of motion). Answer directly.
56	21_A_F	binary	uniform	0		Is the shoulder flexed 30-90 degrees at onset? Answer 'Yes' or 'No' directly.
57	21_A_F	binary	uniform	0		Is the elbow fully extended (0 degrees) at onset? Answer 'Yes' or 'No' directly.
58	21_A_F	binary	uniform	0		Is the forearm pronated at onset? Answer 'Yes' or 'No' directly.
59	21_A_F	binary	uniform	0		Is the wrist extended to >=15 degrees at onset? Answer 'Yes' or 'No' directly.
60	21_A_F	binary	uniform	1		After resistance is applied, does the patient keep their shoulder flexed 30-90 degrees? Answer 'Yes' or 'No' directly.
61	21_A_F	binary	uniform	1		After resistance is applied, does the patient keep their elbow fully extended (0 degrees)? Answer 'Yes' or 'No' directly.
62	21_A_F	binary	uniform	1		After resistance is applied, does the patient keep their forearm pronated? Answer 'Yes' or 'No' directly.
63	21_A_F	binary	uniform	1		After resistance is applied, does the patient keep their wrist extended to >=15 degrees? Answer 'Yes' or 'No' directly.
64	21_A_F	rate	uniform			Rate the patient's wrist stability. Rate 1 (no resistance or deviation after resistance) or 2 (maintains position with resistance). Answer directly.
65	22_A_F	binary	uniform	0		Is the shoulder flexed 30-90 degrees at onset? Answer 'Yes' or 'No' directly.
66	22_A_F	binary	uniform	0		Is the elbow fully extended (0 degrees) at onset? Answer 'Yes' or 'No' directly.
67	22_A_F	binary	uniform	0		Is the forearm pronated at onset? Answer 'Yes' or 'No' directly.
68	22_A_F	binary	uniform	0		Is the patient able to move their wrist? Answer 'Yes' or 'No' directly.
69	22_A_F	binary	uniform	1		After beginning to move, does the patient keep their shoulder flexed 30-90 degrees? Answer 'Yes' or 'No' directly.
70	22_A_F	binary	uniform	1		After beginning to move, does the patient keep their elbow fully extended (0 degrees)? Answer 'Yes' or 'No' directly.
71	22_A_F	binary	uniform	1		After beginning to move, does the patient keep their forearm pronated? Answer 'Yes' or 'No' directly.
72	22_A_F	rate	uniform			Rate the patient's wrist range of motion. Rate 1 (partial range) or 2 (full range of motion). Answer directly.
73	23_A_F	binary	uniform	0		Is the shoulder flexed 30-90 degrees at onset? Answer 'Yes' or 'No' directly.
74	23_A_F	binary	uniform	0		Is the elbow fully extended (0 degrees) at onset? Answer 'Yes' or 'No' directly.
75	23_A_F	binary	uniform	0		Is the forearm pronated at onset? Answer 'Yes' or 'No' directly.
76	23_A_F	binary	uniform	1		After beginning to move, does the patient keep their shoulder flexed 30-90 degrees? Answer 'Yes' or 'No' directly.
77	23_A_F	binary	uniform	1		After beginning to move, does the patient keep their elbow fully extended (0 degrees)? Answer 'Yes' or 'No' directly.
78	23_A_F	binary	uniform	1		After beginning to move, does the patient keep their forearm pronated? Answer 'Yes' or 'No' directly.
79	23_A_F	rate	uniform			Rate the patient's wrist circumduction. Rate 1 (incomplete or not smooth movement) or 2 (complete and smooth movement). Answer directly.
80	24_A_F	rate	uniform			Assess the patient's maximal finger mass flexion. Rate as follows: 0 (no active finger flexion), 1 (partial flexion), or 2 (full flexion >= 90 degrees with thumb pad contacting top of fingers). Answer directly.
81	25_A_F	rate	uniform			Assess the patient's maximal finger mass extension. Rate as follows: 0 (no active finger extension), 1 (partial extension), or 2 (full extension to 0 degrees). Answer directly.
82	26_A_F	binary	uniform	0		Can the patient attain the distal part of their fingers flexed to >= 45 degrees at onset? Answer 'Yes' or 'No' directly.
83	26_A_F	binary	uniform	0		Can the patient attain the proximal part of their fingers extended to 0 degrees at onset? Answer 'Yes' or 'No' directly.
84	26_A_F	rate	uniform			Can the patient hold the hook grasp against resistance? If so, answer '2'. If not, answer '1'.
85	27_A_F	binary	uniform	0		Can the patient grasp the paper between their thumb and index finger? Answer 'Yes' or 'No' directly.
86	27_A_F	binary	uniform	0		Can the patient extend their fingers to 0 degrees? Answer 'Yes' or 'No' directly.
87	27_A_F	binary	uniform	0		Does the thumb flex with a tug? Answer 'Yes' or 'No' directly.
88	27_A_F	rate	uniform			Can the patient hold the paper against a tug? If so, answer '2'. If not, answer '1'.
89	28_A_F	binary	uniform	0		Can the patient hold the pencil between the pads of their thumb and index fingers? Answer 'Yes' or 'No' directly.
90	28_A_F	rate	uniform			Can the patient hold the pencil against a tug? If so, answer '2'. If not, answer '1'.
91	29_A_F	binary	uniform	0		Can the patient grasp the cylinder at the base with their thumb and index fingers? Answer 'Yes' or 'No' directly.
92	29_A_F	rate	uniform			Can the patient hold the cylinder against a tug? If so, answer '2'. If not, answer '1'.
93	30_A_F	binary	uniform	0		Can the patient grasp the ball in an abducted and flexed position? Answer 'Yes' or 'No' directly.
94	30_A_F	rate	uniform			Can the patient hold the ball against a tug? If so, answer '2'. If not, answer '1'.
95	31_A_F	rate	dense			Assess the patient's tremor (oscillations during movement). Rate as follows: 0 (tremor throughout movement that significantly affects trajectory), 1 (tremor throughout movement that does not significantly affect trajectory), or 2 (no tremor OR unable to move). Answer directly.
96	32_A_F	rate	dense			Assess the patient's dysmetria (error in endpoint, misses the endpoint). Rate as follows: 0 (pronounced and random dysmetria), 1 (slight and systematic dysmetria), or 2 (no dysmetria OR unable to move). Answer directly.
97	33_A_F	count	dense			How many times did the patient touch their knee? Output just the number directly.
98	33_A_F	count	dense			How many times did the patient touch their nose? Output just the number directly.
99	33_H_F	count	dense			How many times did the patient touch their knee? Output just the number directly.
100	33_H_F	count	dense			How many times did the patient touch their nose? Output just the number directly.
